# Supplementary material for: From a Symptom-Based to a Person-Centered Approach in Treating Depressive Disorders in Adolescence: A Clinical Case Formulation Using the Psychodynamic Diagnostic Manual (PDM-2)’s Framework
Source: Int J Environ Res Public Health. 2021 Sep 27;18(19):10127. doi: 10.3390/ijerph181910127 (PMC8508312; doi:10.3390/ijerph181910127)
Supplement: Supplementary file 1 [file ijerph-18-10127-s001.zip]

Archive with 1 entries (1 files):
- ijerph-1356757-supplementary.pdf
